# Supplementary material for: A Systems Approach Dissociates Fructose-Induced Liver Triglyceride from Hypertriglyceridemia and Hyperinsulinemia in Male Mice
Source: Nutrients. 2021 Oct 18;13(10):3642. doi: 10.3390/nu13103642 (PMC8540719; doi:10.3390/nu13103642)
Supplement: Supplementary file 1 [file nutrients-13-03642-s001.zip › Supplementary Data 1.xlsx]

## Sheet: Module 2
Gene	Weight
Ces1d	-0.806444
Ttr	-0.730964
Hadh	-0.727412
Fads1	-0.724635
Bloc1s1	-0.724186
Gamt	-0.712132
Sdc4	-0.711823
Dhrs7	-0.703839
Ddah1	-0.701523
Abcg5	-0.697239
Sqrdl	-0.69515
Fabp2	-0.691684
Dbi	-0.667757
Scd1	-0.663101
Ces2e	-0.661494
Anapc13	-0.653292
Fth1	-0.651268
Adck3	-0.645155
Rtn4	-0.644733
Vnn3	-0.633023
Ebpl	-0.631334
Npc2	-0.628727
H2-Q10	-0.627794
Ropn1l	-0.626378
Sec14l2	-0.622175
Suclg2	-0.621176
Car8	-0.620826
Acat3	-0.617364
Lrpap1	-0.616365
Fads2	-0.614261
Rnf125	-0.61208
Evi5	-0.6091
1600014C10Rik	-0.602544
Tmem176a	-0.602374
Aldh4a1	-0.596998
Gpx4	-0.592193
Iyd	-0.591878
Cyb5r3	-0.589722
Pet112	-0.58605
Akr1c13	-0.58498
Fam210a	-0.575635
Hcfc1r1	-0.56148
Dhrs1	-0.55855
Tmem176b	-0.556749
Hsd11b1	-0.555638
Tecr	-0.551853
Cd81	-0.545962
Commd1	-0.54486
Cd36	-0.543259
9030619P08Rik	-0.540061
Apool	-0.537033
Apoa4	-0.536512
Enpp3	-0.536086
Ociad2	-0.533933
Pla2g12b	-0.529678
Dram2	-0.529001
Lipa	-0.527058
Aldh1a7	-0.525484
Slc25a13	-0.523894
Stx17	-0.523586
Casp6	-0.521625
Carhsp1	-0.519004
Ptprf	-0.514591
Apoc2	-0.513826
Abcd2	-0.513044
Dhcr24	-0.511423
Mreg	-0.509947
Hsd17b12	-0.508217
Pltp	-0.506524
Ppp1r10	-0.503914
Ube2r2	-0.500798
Mfsd1	-0.500504
Syap1	-0.499526
Cpne3	-0.499439
Nipsnap3b	-0.496531
Apoc3	-0.495344
Gm4951	-0.494078
Pdk1	-0.492333
Dcaf8	-0.492279
Thrap3	-0.488405
Ppara	-0.48737
Ces1g	-0.483746
Ube2h	-0.483479
Cisd1	-0.477894
Zcchc6	-0.477756
4931406C07Rik	-0.4756
Tmem14c	-0.474824
Dnajc30	-0.473871
Higd2a	-0.473656
Hbp1	-0.473384
Cyhr1	-0.47072
Tm7sf2	-0.466904
Echdc3	-0.46606
Fam213a	-0.465603
Upp2	-0.462681
Slc25a23	-0.461618
Kdsr	-0.461482
Cmc1	-0.45654
Klkb1	-0.454005
Flot1	-0.453411
Nrbf2	-0.45317
Stk16	-0.450635
Cstb	-0.448772
Fitm1	-0.448662
Pex7	-0.448398
Slc35b2	-0.446512
Stom	-0.445183
5033403H07Rik	-0.444604
Daam1	-0.442983
Nr2f2	-0.441461
Hgfac	-0.439647
Sirt3	-0.439379
Slc16a12	-0.438838
Timm8b	-0.436875
Mpdu1	-0.434766
Mettl7a1	-0.434438
B4galt1	-0.431472
Ppia	-0.429568
Pde4b	-0.428538
Slc25a47	-0.426042
Ugp2	-0.42466
B3galt1	-0.423716
Parva	-0.420662
C130074G19Rik	-0.417665
C2cd2	-0.414759
Tmem50a	-0.41467
Zhx1	-0.414326
Snapc5	-0.413846
Vps13c	-0.410986
Coro1b	-0.407206
BC024386	-0.407151
Scarb1	-0.405341
Snx2	-0.404188
Ifi30	-0.401024
Slc47a1	-0.399176
Pck1	-0.397792
Siae	-0.397601
Efna1	-0.397138
Fxyd1	-0.393267
Cd1d1	-0.391259
Irf2	-0.391228
Dgcr6	-0.388471
Pebp1	-0.387741
Arhgap26	-0.387563
Gck	-0.387562
Pgpep1	-0.386514
Hpgd	-0.385226
Fbxo9	-0.383825
Faah	-0.378066
Rsrc2	-0.377536
Lamtor5	-0.377223
Abcb11	-0.376381
Acsm5	-0.375712
Pin4	-0.375634
Casp7	-0.375547
Crip2	-0.374613
H2afv	-0.374512
Polr2k	-0.373779
Sptssa	-0.371628
Spon2	-0.364799
Ubxn6	-0.364188
Dpys	-0.362128
Aldh5a1	-0.360367
S1pr1	-0.360262
Coq9	-0.358455
Stx8	-0.357231
Pcsk4	-0.356387
9430016H08Rik	-0.354299
Clpx	-0.352759
Myl6	-0.351655
Prlr	-0.351068
N4bp2l2	-0.349718
2810004N23Rik	-0.348551
Fert2	-0.348336
Rfc1	-0.345621
Myeov2	-0.344555
Arid5b	-0.342632
Ech1	-0.342012
Srsf5	-0.339595
Bri3	-0.338916
Hnrnpa0	-0.33749
Anxa5	-0.337043
Ak3	-0.335185
Hykk	-0.33446
Sat1	-0.331783
Pisd	-0.330919
Prnp	-0.329265
Pdzd8	-0.32814
Cox17	-0.322556
March2	-0.321744
Cir1	-0.321577
Xrn1	-0.320852
Met	-0.319856
Abracl	-0.318798
Ift52	-0.318361
Rbm27	-0.318233
Lgr4	-0.318063
Capza2	-0.318034
Chmp1a	-0.315799
Lyrm5	-0.314024
Pnrc1	-0.313957
Zfp707	-0.312411
Cox16	-0.312092
Steap4	-0.30731
Bscl2	-0.307014
Apeh	-0.303
Ctso	-0.30226
Sri	-0.29439
Ifnar2	-0.292141
Cmpk1	-0.292114
Dcun1d1	-0.290691
Trnau1ap	-0.289571
Nfia	-0.286407
Fcho2	-0.28566
Rdh16	-0.283783
Reep5	-0.277441
Diap2	-0.276341
Col14a1	-0.275252
Anxa4	-0.270904
Frrs1	-0.269797
Bclaf1	-0.267732
Amdhd1	-0.266
Sds	-0.265954
Rps12	-0.26514
Atl2	-0.262394
Osbpl9	-0.25997
Ube2b	-0.255448
Aff4	-0.240181
Eif4ebp2	-0.236795
Cwc25	-0.228777
Pcca	-0.202149
Trpm7	-0.190833
Mknk2	-0.171196
Chd4	-0.163208
Fbxo3	-0.151799
Ppip5k2	-0.138532
Mrfap1	0.0799352
Dnajc10	0.0844113
Lhpp	0.117708
As3mt	0.122581
Stradb	0.15225
Fam120a	0.154132
Dnajc22	0.154867
Gcsh	0.156391
AI314180	0.161167
Trappc4	0.161699
Gltpd2	0.162595
Naprt1	0.168074
Tpd52l2	0.171913
Nae1	0.174465
Tmem129	0.177773
Ppid	0.184766
Uqcc	0.188247
Chd9	0.190346
Smu1	0.194376
Mtx2	0.194447
Stt3b	0.196542
Tmem147	0.197778
Mettl7b	0.198321
Snap23	0.206892
Metap2	0.207364
Opa3	0.21647
Gtf3c6	0.217966
Gpld1	0.219778
Ubn2	0.219806
Eps15	0.22211
Cd9	0.222551
Acin1	0.224927
Atp1b1	0.228117
Chid1	0.229717
Ift20	0.230601
Rps16	0.231188
Poldip3	0.233203
Prpf4b	0.237974
Gadd45gip1	0.242812
Dusp11	0.246573
Rps4x	0.248109
Csde1	0.248457
Nudc	0.252099
Necab1	0.25431
Pdrg1	0.259037
Hnrnpm	0.260856
Orc4	0.267103
Mrpl17	0.269099
Kpna2	0.272307
Psmb5	0.274671
l7Rn6	0.279141
Chp1	0.279341
Abcf2	0.281716
Cmas	0.284165
Bst2	0.28422
Rnf185	0.286133
Pqlc1	0.287092
Cyp3a13	0.292217
Ccdc101	0.292559
Cdk11b	0.296224
Ube2a	0.297351
Cyp27a1	0.297855
Dkc1	0.30357
Twistnb	0.304672
Eif3k	0.305261
Wbp5	0.305889
Rnf114	0.306307
Golgb1	0.308117
Cetn3	0.309538
Bud31	0.311033
Ssna1	0.31329
Eif2b4	0.318947
Rbmx	0.320434
Zfp322a	0.320439
Nol11	0.324474
Rtp3	0.324598
Mrpl47	0.324762
Rabl3	0.329392
Smim14	0.330005
Tvp23b	0.334988
Ccnl2	0.335069
Dars	0.3365
Gm6484	0.336961
Slc39a7	0.337928
Eif2b3	0.337947
Lifr	0.338214
Dph5	0.340221
Wdr77	0.343524
Ptges3	0.343657
Hnrnpc	0.343728
Matr3	0.343904
Lman1	0.346665
Erp44	0.348405
Fgfr1op2	0.348573
Gpatch11	0.350122
Gdi1	0.35028
Utrn	0.35186
Brcc3	0.352271
Scamp3	0.35507
Nck1	0.356136
Ogt	0.35702
Metap1	0.357373
Mup11	0.358255
Gnl3	0.359703
Pde4dip	0.360319
Fam47e	0.362187
C8a	0.363298
Zfp706	0.363327
Nop16	0.363635
Rpf2	0.365827
Snrpd1	0.366105
Cct4	0.366324
Npm1	0.366548
Srsf7	0.367108
Nkiras1	0.367967
Txnip	0.368558
Ddx52	0.368783
Tcf25	0.36987
sept-07	0.370626
Srek1	0.372369
Rrbp1	0.373566
2310044G17Rik	0.374739
Pnn	0.375018
Eif6	0.375222
Tcea1	0.377466
Hmgn2	0.379573
Pes1	0.380756
Ppfibp2	0.380945
Ubr2	0.381313
Jak1	0.385066
Lsm4	0.389878
Gucd1	0.389943
Rbm42	0.394479
Ccdc127	0.398074
Rnd3	0.398141
Hspd1	0.398197
Ftsj3	0.399147
Ndufs7	0.399275
Ufm1	0.403581
Tomm40	0.404226
Snrnp27	0.407681
Itpa	0.411308
Hes6	0.41231
Cflar	0.413697
Dad1	0.415212
Zcchc17	0.415797
Srxn1	0.416888
Hnrnph2	0.419091
Ces3b	0.419505
Psmb4	0.420239
Mki67ip	0.420398
Cd164	0.420432
Rcan1	0.421352
Zfp617	0.421507
Naa50	0.424422
Lysmd3	0.427737
Ap3b1	0.42807
Uggt1	0.428706
Krt18	0.430868
Adap2	0.431899
Eif3m	0.437044
Tmem66	0.43753
Ubb	0.438363
Snrk	0.438603
Ube2g2	0.439075
Ankrd26	0.441662
Edem2	0.442629
Rrp36	0.443851
Clk3	0.4454
Neat1	0.446897
Paics	0.447261
Mgat2	0.448517
Fam192a	0.450598
Krtcap2	0.450763
Arcn1	0.450988
Zfr	0.451353
Ran	0.451884
Ugt2b5	0.452144
Ube2j1	0.453212
Rars	0.453903
Nelfe	0.45491
Swt1	0.456432
Eif4e	0.456835
Shroom3	0.457376
Ebna1bp2	0.457854
Polr2b	0.458934
0610007P14Rik	0.459472
Nktr	0.461423
Dnm1l	0.46488
Farsb	0.465597
Gorasp2	0.468562
Tln1	0.468711
Cope	0.476422
Sec13	0.478013
Maged1	0.478337
sept-11	0.481283
Ascc3	0.484741
Lars	0.488945
Cacybp	0.493056
Kif5b	0.495231
Eif4ebp3	0.496617
Zfp330	0.497155
Rbm8a	0.498209
Tmed2	0.499575
Ppib	0.500884
Taf12	0.502739
Srpr	0.504205
Arfgap2	0.512498
Usp14	0.5161
Ddx50	0.516293
Ftl1	0.519303
1700021F05Rik	0.521245
Eif3d	0.522869
Mybbp1a	0.523171
Srp68	0.52327
Rab1	0.525286
Aars	0.528835
Tmem258	0.529256
Sec61b	0.529614
Copb2	0.530772
Hnrnpf	0.531649
Erp29	0.533345
Tmem167	0.536695
Ik	0.537593
Nsfl1c	0.539101
Hnf1a	0.539737
Ibtk	0.540403
Mesdc2	0.540586
Ptma	0.541112
Pdia5	0.541877
Polr3k	0.542366
Calu	0.542637
Tubb5	0.54267
Ddost	0.54502
Polr2i	0.546047
Kcnq1ot1	0.546097
Preb	0.546867
Lgals8	0.547696
Spcs3	0.548295
Eprs	0.551253
Fubp1	0.55275
Bet1	0.55433
Eif5	0.558926
Psmc5	0.562276
Dnajb1	0.563604
Cdk5rap3	0.563891
Pex2	0.564412
Clpp	0.566055
Pros1	0.567563
Sec31a	0.570309
Herpud1	0.571224
Gale	0.576053
Zranb2	0.577301
Sec11a	0.578004
Pja2	0.578277
Gstp1	0.578545
C8b	0.580712
Umps	0.582626
Nop56	0.582963
Snd1	0.583575
Stx5a	0.584221
Hsph1	0.58431
Fndc3a	0.585691
Ufl1	0.586092
Eefsec	0.58654
Yipf5	0.586954
Luc7l	0.58744
Arf1	0.592723
Hspe1	0.5934
Srp19	0.594012
Sec22b	0.597059
Tbcb	0.60095
Fkbp4	0.604531
Tfg	0.60489
1810009A15Rik	0.605613
Impdh2	0.605856
Mbnl2	0.606467
Rbm5	0.60702
Wdr74	0.611311
Mrps12	0.611709
Derl2	0.617955
Dnaja1	0.620406
Ugdh	0.623407
Eif2s2	0.623675
Sarnp	0.623737
Tmem214	0.624528
Slc37a4	0.6248
Mlec	0.624972
Papola	0.626863
Trabd	0.628615
Ostc	0.628844
Ssr2	0.631233
Abcf3	0.635321
Cct3	0.636157
Copg1	0.638627
Tbrg1	0.643223
Uap1	0.645182
Zc3h7a	0.64727
Ngdn	0.649884
Arf4	0.650653
Iars	0.651343
Hsp90ab1	0.651905
Wars	0.652301
Surf4	0.653347
Pin1	0.653405
Cct2	0.654244
Tubb4b	0.656549
Serpina1e	0.657127
Canx	0.657997
Hnrnpa3	0.658851
Dnajb9	0.663142
Pfkfb1	0.663833
Tmed7	0.664975
Ahsa1	0.666378
Set	0.667164
Tmem41b	0.668295
Mcfd2	0.670346
Vimp	0.670992
Hmbs	0.674015
Sars	0.677244
Serpina3k	0.67772
Ppa1	0.686767
Cct7	0.688605
Stt3a	0.691763
Atp2a2	0.696365
Ero1lb	0.696961
Srprb	0.697464
Dak	0.700465
Uba5	0.700763
Magt1	0.701128
Aprt	0.701339
Dnpep	0.70215
Hsp90aa1	0.706141
Ikbkg	0.708273
Nme6	0.710009
Derl1	0.712928
Hspa13	0.717484
Selk	0.718956
Ubfd1	0.720626
Scfd1	0.722675
Gfpt1	0.72503
Lman2	0.725221
Cct6a	0.737295
Sec61a1	0.742857
Chordc1	0.744207
Spcs2	0.746528
Sec61g	0.74979
Rpn1	0.75056
Sec23b	0.758765
Hspa8	0.760081
Ubxn4	0.763475
Suco	0.768241
Hdlbp	0.774919
Gmppa	0.775822
Stip1	0.775897
Hyou1	0.786452
Nars	0.78752
Serp1	0.790808
Calr	0.800973
Pdia4	0.805947
Sel1l	0.806408
Ssr3	0.822495
Fkbp11	0.826037
Sdf2l1	0.835465
Tmed3	0.845644
Gmppb	0.847554
Slc35b1	0.852279
Dnajb11	0.855086
Cdk2ap2	0.878081
Hspa5	0.900403
Creld2	0.903579
Pdia6	0.913095
Pdia3	0.914676
Hsp90b1	0.915543
Dnajc3	0.923656
Manf	0.937654
Morf4l2	0.949576

## Sheet: Module 3
Gene	Weight
1810008I18Rik	-0.86537
Insig1	-0.852183
Fasn	-0.776688
Gpam	-0.771766
Aacs	-0.768177
Ppp1r3b	-0.752216
Elovl6	-0.744239
Cyb5b	-0.741815
Fdps	-0.741074
Me1	-0.737866
Mid1ip1	-0.737507
Acaca	-0.726787
Acly	-0.721159
Sqle	-0.712218
Pstpip2	-0.697359
Frmd4b	-0.679433
Slc25a44	-0.674568
Sc5d	-0.672478
Thrsp	-0.665216
Ldlr	-0.651598
Chd2	-0.637476
Cyp51	-0.637
Tars	-0.636913
Stard4	-0.628864
Pter	-0.621825
Pmvk	-0.620234
Anks4b	-0.61516
Raph1	-0.612669
Hmgcr	-0.606369
Hs3st3b1	-0.601441
Acss2	-0.590081
Aqp8	-0.587613
Txnl1	-0.583888
Acat2	-0.563249
Ccbl1	-0.556007
Timd2	-0.54449
Cxadr	-0.540513
Insc	-0.534688
Cps1	-0.530624
Usp34	-0.53025
Shmt1	-0.528573
Dgat2	-0.52688
Hif1a	-0.523836
Fdft1	-0.521377
Paox	-0.517481
Enpep	-0.516528
Myo1b	-0.505641
Sc4mol	-0.501709
Ttc23	-0.498356
Grb7	-0.496837
Gm10319	-0.495889
Calm1	-0.490041
Lsr	-0.487781
Srebf1	-0.48719
Sephs2	-0.484676
5830473C10Rik	-0.476343
Rorc	-0.475637
Tmem150a	-0.472583
Itpr1	-0.469714
Mpp6	-0.466785
Dmd	-0.462167
Nrn1	-0.462153
Acadsb	-0.459597
Tirap	-0.457941
Pygl	-0.435165
Mthfd1	-0.433412
Hamp	-0.431669
Nedd4	-0.431391
Ddc	-0.423477
Tuba4a	-0.417342
Tubb2a	-0.410829
F8	-0.407141
Arfip1	-0.406162
Ccl9	-0.397845
Zc3h11a	-0.395263
Slc26a1	-0.390975
Txnrd1	-0.387531
Vegfa	-0.381997
Gstm3	-0.380365
Tmf1	-0.378035
Prg4	-0.376969
Ola1	-0.375057
Arrdc3	-0.370358
Mlxipl	-0.370011
Masp1	-0.36878
C1rl	-0.366428
Sparc	-0.357934
Atl3	-0.357377
Nfic	-0.352641
Aldh1b1	-0.349982
Mavs	-0.346913
Pxdc1	-0.346784
Lpin2	-0.345441
Atg3	-0.340526
Ces1c	-0.333853
Cnn3	-0.331121
Lpin1	-0.323752
Bbip1	-0.312912
Idi1	-0.309049
Abcc3	-0.302814
Mug1	-0.300428
Smek2	-0.287793
Apol7a	-0.280228
Capzb	-0.277877
Gbe1	-0.273936
Akr1c14	-0.272884
Coa6	-0.269441
Gas2	-0.266417
Grpel2	-0.255779
Cped1	-0.255063
sept-09	-0.253376
Kpna3	-0.241625
Nnt	-0.230124
AA465934	-0.229704
Cpped1	-0.212922
Ggnbp2	-0.211578
Bub3	-0.206238
Mettl9	-0.196917
Cfl1	-0.1934
Ube4a	-0.192335
Pigr	-0.156007
Nme2	-0.154383
Smarcb1	-0.150493
Slc38a3	-0.104253
Parp1	-0.101007
Gosr2	-0.091062
Dnajc2	-0.068204
Tmem86b	-0.0551147
Aox3	-0.0262605
Ywhae	0.0389813
Thoc7	0.066479
Syngr2	0.102885
Anxa6	0.108139
Rpl11	0.123755
Mettl23	0.1611
Id3	0.163737
Psmd10	0.173648
Fabp5	0.176497
Uxt	0.188802
St3gal4	0.197712
Siva1	0.212409
Alkbh5	0.213337
Esf1	0.224311
Bet1l	0.227331
Plcxd2	0.234313
Mrpl51	0.236314
Nub1	0.236581
Vdac1	0.2464
Tox4	0.261128
Gprc5c	0.263269
Entpd5	0.263837
Tbx3	0.267928
Frg1	0.271568
Hn1	0.277181
Gpd1	0.285778
Mrpl42	0.286954
Rnps1	0.292268
Srd5a1	0.294353
Kcnk5	0.295718
Lrg1	0.300958
Fbxo8	0.301959
Ltn1	0.302057
Tob1	0.310825
P2rx4	0.312111
Phb	0.313089
Cnot8	0.315329
Rdh9	0.322612
Optn	0.324748
D8Ertd738e	0.328855
Dctn3	0.33012
Brd3	0.331856
Wdr45	0.332634
Tmem181b-ps	0.336006
Fam173b	0.337711
Slc17a2	0.338814
Pja1	0.34073
Mrpl15	0.342713
Zkscan5	0.346763
Sorbs1	0.348541
Ppp1r11	0.351559
Lclat1	0.353909
Hhex	0.365347
Cyp4a14	0.367035
Cyp4a10	0.369036
Gne	0.369291
Ddx24	0.375649
Atp6v0b	0.377965
Nr1h4	0.38047
Hprt	0.384857
Lims2	0.386569
Inca1	0.391402
Acadl	0.395259
Csrp2	0.396684
1810058I24Rik	0.400696
BC003965	0.403759
Plin5	0.404504
Stxbp2	0.407156
Sgms2	0.413378
Psma6	0.414427
Tmed4	0.415265
Tfam	0.417616
Tmem179b	0.420006
Rcl1	0.421771
Creb3	0.424361
Bdh1	0.427333
Baiap2	0.434148
Skp1a	0.434387
Hadha	0.436051
Cyp7a1	0.440701
Agtr1a	0.443712
Acadm	0.450896
Chchd10	0.455301
Por	0.455913
Ciapin1	0.457212
Ubxn1	0.461268
Tgoln1	0.461796
Timm17b	0.468039
Cpt2	0.46855
Retsat	0.469749
Pex16	0.470407
Acadvl	0.47426
Tnfaip8l1	0.478947
Palmd	0.481286
Scp2	0.481421
Guk1	0.485737
Acaa1a	0.489903
Snap47	0.491042
Eps8l2	0.491414
Insig2	0.495049
Msrb1	0.496323
Cyp4f15	0.497095
Tm4sf4	0.498715
Ak2	0.501246
Slc25a25	0.503427
Dhrs7b	0.508929
G6pc	0.518595
Mrps33	0.519064
Etfdh	0.520471
Crat	0.523772
Fbxo31	0.535615
Mrpl55	0.536064
Agpat6	0.540784
Ubc	0.545097
Atox1	0.545905
Tmem120a	0.546504
2010003K11Rik	0.548555
Acox1	0.555693
Hsd17b4	0.558087
Ehhadh	0.56162
Hsdl2	0.566579
Lonp2	0.56761
Eif1	0.574891
Mrpl12	0.57563
Slc4a4	0.580274
Creb3l3	0.583252
Adck5	0.583612
Mmd	0.583902
Rtfdc1	0.584626
Oplah	0.586139
Adtrp	0.593849
Gys2	0.594586
Mgll	0.598266
Angptl4	0.600739
Acot8	0.603174
Pex11a	0.603793
Ppm1k	0.606876
Ly6d	0.613027
Elovl2	0.613375
Gyk	0.615338
Fbxo21	0.61729
Fam195a	0.625293
Grhpr	0.625818
Slc25a20	0.630808
Abcd3	0.644613
Zfand6	0.644715
Nceh1	0.64503
Acot12	0.649197
Hmgcs2	0.649496
Mbl1	0.649634
Nudt1	0.658862
Decr2	0.659604
Acot1	0.672508
Pttg1	0.68521
Aqp9	0.685551
Eci2	0.685866
Aldh3a2	0.691121
Pctp	0.691343
Acad11	0.693474
Elovl5	0.705333
Tmem56	0.723674
Decr1	0.73629
Plin2	0.740304
Fabp1	0.74208
Hsd17b11	0.744113
Acsbg1	0.746589
Hadhb	0.758209
Abcb4	0.772731
Cpt1a	0.77307
Vnn1	0.775826
Acaa1b	0.778441
Pank1	0.785242
Acsl1	0.806094
Crot	0.861896

## Sheet: Module 5
Gene	Weight
Nr1i3	-0.782538
Apcs	-0.782414
Fmo1	-0.748323
F11r	-0.628787
Cyp2c54	-0.627993
Tstd1	-0.60943
Cyp2c50	-0.605133
Cyp2c29	-0.585512
Cyp2b10	-0.507176
Rps28	-0.487145
Slc22a30	-0.46444
Agxt	-0.450951
A1cf	-0.430294
Aldh1a1	-0.371967
Spag7	-0.366869
Cyp2c37	-0.347759
Cul2	-0.331236
Inhbe	-0.308272
Mtif2	-0.301495
Crem	-0.289461
Sdr42e1	-0.284157
Plbd1	-0.279611
Cyp2d9	-0.269858
Cyp2c44	-0.249361
Fam107b	-0.234502
Ces2a	-0.21207
Sfxn2	-0.160589
Aqp4	-0.155974
Cdc26	-0.0867372
Marf1	0.140349
Nudt7	0.219773
Keap1	0.259272
Abcb6	0.279784
Ak4	0.322038
Poldip2	0.38151
Dnlz	0.381936
Arid4b	0.383784
Degs1	0.384977
Prps1l3	0.415815
Rnf167	0.416475
0610040J01Rik	0.425818
Tacc1	0.469138
Cops8	0.47219
Cldn25	0.472272
Gm4788	0.479172
Nit1	0.496869
Tor1aip1	0.562925
Cfhr2	0.602373
Cfhr1	0.658051
Qsox1	0.777815
Apoa2	0.790658
Kmo	0.797276
Gas5	0.837861
Sdhc	0.843334
Crp	0.855122
