# Supplementary material for: A Systems Approach Dissociates Fructose-Induced Liver Triglyceride from Hypertriglyceridemia and Hyperinsulinemia in Male Mice
Source: Nutrients. 2021 Oct 18;13(10):3642. doi: 10.3390/nu13103642 (PMC8540719; doi:10.3390/nu13103642)
Supplement: Supplementary file 1 [file nutrients-13-03642-s001.zip › Supplementary Data 2.xlsx]

## Sheet: Module2PosGOBioProcess2021
Term	Overlap	P.value	Adjusted.P.value	Old.P.value	Old.Adjusted.P.value	Odds.Ratio	Combined.Score	Genes
protein N-linked glycosylation via asparagine (GO:0018279)	12/30	1.07726e-13	7.70038e-11	0	0	35.8082	1069.2	LMAN1;MCFD2;DAD1;OSTC;RPN1;STT3A;MAGT1;MGAT2;STT3B;UGGT1;DDOST;UBE2J1
peptidyl-asparagine modification (GO:0018196)	12/31	1.72806e-13	7.70038e-11	0	0	33.9218	996.848	LMAN1;MCFD2;DAD1;OSTC;RPN1;STT3A;MAGT1;MGAT2;STT3B;UGGT1;DDOST;UBE2J1
protein exit from endoplasmic reticulum (GO:0032527)	11/24	1.85026e-13	7.70038e-11	0	0	45.3363	1329.18	LMAN1;SEC13;SEL1L;SURF4;TMEM129;DERL1;DERL2;PREB;SEC61B;HERPUD1;HSP90B1
response to unfolded protein (GO:0006986)	14/49	2.08822e-13	7.70038e-11	0	0	21.5846	630.211	HSPA8;HSP90AA1;HSP90AB1;HSPA5;DERL1;HSPE1;HSPA13;HERPUD1;HSPD1;DNAJA1;DNAJB1;ERP44;HSPH1;STT3B
response to endoplasmic reticulum stress (GO:0034976)	19/110	2.1901e-13	7.70038e-11	0	0	11.3914	332.055	PDIA3;HSPA5;UBA5;SEL1L;DERL1;ATP2A2;PDIA4;HSP90B1;HERPUD1;UFL1;ERP44;UFM1;GORASP2;DNAJC10;DNAJB9;HYOU1;RNF185;CDK5RAP3;NCK1
ubiquitin-dependent ERAD pathway (GO:0030433)	16/73	3.67184e-13	1.07585e-10	0	0	15.2139	435.618	HSPA5;SEL1L;EDEM2;DERL1;DERL2;UBE2G2;HERPUD1;HSP90B1;UBE2J1;TMEM129;DNAJC10;DNAJB9;SEC61B;STT3B;UBXN4;RNF185
endoplasmic reticulum to Golgi vesicle-mediated transport (GO:0006888)	23/185	8.83836e-13	2.21969e-10	0	0	7.80503	216.625	COPB2;ARF4;MCFD2;SEC13;PROS1;TRAPPC4;ARFGAP2;ARCN1;LMAN1;SCFD1;TFG;GOLGB1;LMAN2;TMED3;TMED2;PREB;HYOU1;COPG1;TMED7;SEC22B;COPE;SEC31A;BET1
protein N-linked glycosylation (GO:0006487)	15/67	1.45042e-12	3.1873e-10	0	0	15.5953	425.114	MCFD2;RPN1;GFPT1;MAGT1;DDOST;UBE2J1;LMAN1;KRTCAP2;TMEM258;DAD1;OSTC;STT3A;MGAT2;STT3B;UGGT1
ERAD pathway (GO:0036503)	16/87	6.49153e-12	1.26801e-09	0	0	12.2052	314.413	HSPA5;SEL1L;DERL1;DERL2;UBE2G2;HERPUD1;HSP90B1;UBE2J1;TMEM129;DNAJC10;DNAJB9;SEC61B;STT3B;UBXN4;UGGT1;RNF185
IRE1-mediated unfolded protein response (GO:0036498)	13/53	1.31436e-11	2.31065e-09	0	0	17.4848	438.084	HSPA5;GFPT1;PDIA6;PDIA5;DNAJC3;SERP1;DNAJB11;DNAJB9;SRPRB;PREB;HYOU1;TLN1;SEC31A
positive regulation of protein localization to chromosome, telomeric region (GO:1904816)	7/12	5.84117e-10	9.33524e-08	0	0	74.2303	1578.2	CCT3;CCT6A;CCT2;DKC1;CCT7;CCT4;GNL3
'de novo' posttranslational protein folding (GO:0051084)	9/31	3.81775e-09	5.593e-07	0	0	21.7896	422.362	DNAJB1;CCT2;HSPA8;SDF2L1;HSPA5;PTGES3;HSPE1;HSPA13;UGGT1
endoplasmic reticulum to cytosol transport (GO:1903513)	7/15	4.51957e-09	6.11185e-07	0	0	46.3868	891.316	SEL1L;TMEM129;DERL1;DERL2;SEC61B;HERPUD1;HSP90B1
retrograde vesicle-mediated transport, Golgi to endoplasmic reticulum (GO:0006890)	13/85	6.69726e-09	7.8819e-07	0	0	9.69792	182.53	ARF4;COPB2;SURF4;ARFGAP2;ARCN1;SCFD1;LMAN2;TMED3;TMED2;COPG1;TMED7;SEC22B;COPE
COPII-coated vesicle budding (GO:0090114)	12/70	6.72517e-09	7.8819e-07	0	0	11.0902	208.689	LMAN1;MCFD2;SEC13;SCFD1;TFG;TRAPPC4;TMED2;PREB;SEC22B;SEC23B;SEC31A;BET1
nucleic acid metabolic process (GO:0090304)	12/71	7.9571e-09	8.74287e-07	0	0	10.9017	203.308	DUSP11;HNRNPM;HNRNPA3;POLR2B;HNRNPF;WDR74;HNRNPH2;HNRNPC;KPNA2;POLR2I;RBMX;RAN
positive regulation of establishment of protein localization to telomere (GO:1904851)	6/10	8.4945e-09	8.78431e-07	0	0	79.3221	1474.11	CCT3;CCT6A;CCT2;DKC1;CCT7;CCT4
mRNA splicing, via spliceosome (GO:0000398)	22/274	1.30444e-08	1.20144e-06	0	0	4.76372	86.4848	HSPA8;IK;HNRNPA3;RBM8A;BUD31;PRPF4B;LSM4;WDR77;SMU1;PNN;HNRNPM;SNRPD1;POLR2B;HNRNPF;PAPOLA;SNRNP27;HNRNPH2;HNRNPC;POLR2I;SRSF7;RBMX;RBM5
retrograde protein transport, ER to cytosol (GO:0030970)	7/17	1.32214e-08	1.20144e-06	0	0	37.1057	673.15	SEL1L;TMEM129;DERL1;DERL2;SEC61B;HERPUD1;HSP90B1
RNA splicing, via transesterification reactions with bulged adenosine as nucleophile (GO:0000377)	21/251	1.36683e-08	1.20144e-06	0	0	4.97378	90.0661	HSPA8;IK;HNRNPA3;RBM8A;BUD31;PRPF4B;LSM4;SMU1;PNN;HNRNPM;SNRPD1;POLR2B;HNRNPF;PAPOLA;SNRNP27;HNRNPH2;HNRNPC;POLR2I;SRSF7;RBMX;RBM5

## Sheet: Module2NegGOBioProcess2021
Term	Overlap	P.value	Adjusted.P.value	Old.P.value	Old.Adjusted.P.value	Odds.Ratio	Combined.Score	Genes
cholesterol efflux (GO:0033344)	6/24	2.85384e-07	0.000446911	0	0	28.6174	431.248	SCARB1;ABCG5;NPC2;APOC2;APOC3;APOA4
high-density lipoprotein particle remodeling (GO:0034375)	5/18	1.65733e-06	0.000679277	0	0	32.8854	437.715	SCARB1;APOC2;APOC3;APOA4;PLTP
cholesterol homeostasis (GO:0042632)	8/71	1.87256e-06	0.000679277	0	0	10.9724	144.707	SCARB1;ABCG5;PLA2G12B;NPC2;APOC2;APOC3;APOA4;ABCB11
sterol homeostasis (GO:0055092)	8/72	2.0854e-06	0.000679277	0	0	10.8004	141.276	SCARB1;ABCG5;PLA2G12B;NPC2;APOC2;APOC3;APOA4;ABCB11
cholesterol transport (GO:0030301)	7/51	2.16883e-06	0.000679277	0	0	13.6999	178.665	SCARB1;ABCG5;NPC2;APOC2;APOC3;APOA4;CD36
lipid transport (GO:0006869)	9/109	5.83066e-06	0.0015218	0	0	7.7963	93.964	SCARB1;FABP2;ABCG5;ABCD2;NPC2;APOA4;CD36;ABCB11;PLTP
acylglycerol homeostasis (GO:0055090)	5/25	9.60687e-06	0.00214919	0	0	21.368	246.865	SCARB1;PLA2G12B;APOC2;APOC3;APOA4
fatty acid metabolic process (GO:0006631)	9/124	1.66536e-05	0.00299975	0	0	6.77422	74.536	FAAH;ABCD2;GPX4;HPGD;ACSM5;ECHDC3;CD36;PPARA;ABCB11
protein localization to vacuole (GO:0072665)	4/14	1.72399e-05	0.00299975	0	0	34.0586	373.565	CD81;MFSD1;RTN4;LAMTOR5
triglyceride homeostasis (GO:0070328)	5/31	2.9e-05	0.00449933	0	0	16.4319	171.684	SCARB1;PLA2G12B;APOC2;APOC3;APOA4
negative regulation of lipoprotein particle clearance (GO:0010985)	3/6	3.16045e-05	0.00449933	0	0	84.8112	878.831	LRPAP1;APOC2;APOC3
reverse cholesterol transport (GO:0043691)	4/17	3.98639e-05	0.00520224	0	0	26.195	265.356	SCARB1;APOC2;APOC3;APOA4
phospholipid transport (GO:0015914)	6/59	6.76833e-05	0.00815324	0	0	9.70189	93.1446	SCARB1;NPC2;APOC2;APOC3;APOA4;PLTP
positive regulation of lipid catabolic process (GO:0050996)	4/22	0.000116972	0.0130841	0	0	18.9138	171.238	ABCD2;APOC2;APOA4;PPARA
chylomicron remodeling (GO:0034371)	3/9	0.000129298	0.0134988	0	0	42.3991	379.616	APOC2;APOC3;APOA4
chylomicron assembly (GO:0034378)	3/10	0.000183104	0.0179213	0	0	36.3403	312.725	APOC2;APOC3;APOA4
intestinal lipid absorption (GO:0098856)	3/11	0.000249577	0.0217132	0	0	31.7961	263.773	FABP2;ABCG5;CD36
negative regulation of cholesterol transport (GO:0032375)	3/11	0.000249577	0.0217132	0	0	31.7961	263.773	ABCG5;APOC2;APOC3
monocarboxylic acid metabolic process (GO:0032787)	8/143	0.000302397	0.0234811	0	0	5.10175	41.3434	GAMT;ALDH4A1;PCCA;VNN3;ECHDC3;CD36;PPARA;ABCB11
protein localization to lysosome (GO:0061462)	4/28	0.000309723	0.0234811	0	0	14.181	114.58	CD81;MFSD1;RTN4;LAMTOR5

## Sheet: Module2PosTRRUST_2019
Term	Overlap	P.value	Adjusted.P.value	Old.P.value	Old.Adjusted.P.value	Odds.Ratio	Combined.Score	Genes
ATF6 human	3/14	0.00207231	0.178219	0	0	14.3014	88.3697	DNAJC3;HSPA5;ATP2A2
XBP1 human	3/19	0.0051449	0.221231	0	0	9.82971	51.8001	HSPA5;EDEM2;ERP29
HSF1 human	3/31	0.0202147	0.579487	0	0	5.61354	21.9004	STIP1;UBB;FKBP4
PPARG human	4/66	0.0359127	0.688515	0	0	3.38338	11.2554	ERP44;ATP2A2;TXNIP;CFLAR
HDAC9 human	2/18	0.0444423	0.688515	0	0	6.53567	20.3492	HSPA5;CFLAR
MYC mouse	3/49	0.0648354	0.688515	0	0	3.4138	9.33982	NOP56;PTMA;EIF4E
IRF8 mouse	2/23	0.0691339	0.688515	0	0	4.97829	13.3005	CFLAR;JAK1
FOXO1 human	2/24	0.0745074	0.688515	0	0	4.75176	12.3396	TXNIP;HYOU1
BRCA1 human	3/57	0.0924769	0.688515	0	0	2.90686	6.92065	KRT18;HSPA5;JAK1
NFKB2 human	1/6	0.107915	0.688515	0	0	10.4351	23.2329	SND1
SFPQ human	1/6	0.107915	0.688515	0	0	10.4351	23.2329	NEAT1
RUNX3 human	2/30	0.109216	0.688515	0	0	3.73238	8.26509	CFLAR;HSPD1
NR3C2 human	1/7	0.124736	0.688515	0	0	8.69548	18.1002	ATP1B1
RBMX human	1/8	0.14124	0.688515	0	0	7.45289	14.5875	TXNIP
NR0B2 human	1/8	0.14124	0.688515	0	0	7.45289	14.5875	CYP27A1
FOXD3 human	1/8	0.14124	0.688515	0	0	7.45289	14.5875	RND3
ASCL1 mouse	1/9	0.157434	0.688515	0	0	6.52094	12.0556	RND3
NFE2 mouse	1/10	0.173324	0.688515	0	0	5.7961	10.1582	HMBS
NFKB2 mouse	1/10	0.173324	0.688515	0	0	5.7961	10.1582	SND1
SMAD5 mouse	1/10	0.173324	0.688515	0	0	5.7961	10.1582	CRELD2
MBD2 human	1/10	0.173324	0.688515	0	0	5.7961	10.1582	GSTP1

## Sheet: Module2NegTRRUST_2019
Term	Overlap	P.value	Adjusted.P.value	Old.P.value	Old.Adjusted.P.value	Odds.Ratio	Combined.Score	Genes
HNF4A mouse	5/36	6.13265e-05	0.00742051	0	0	13.7781	133.638	APOC3;APOA4;PCK1;PPARA;GCK
HNF4A human	5/45	0.000182314	0.01103	0	0	10.6732	91.8936	FABP2;ABCG5;APOC3;PPARA;GCK
NR1H4 human	3/20	0.00159424	0.0643009	0	0	14.9561	96.3374	SCARB1;ABCB11;PLTP
ESRRA mouse	2/8	0.00370454	0.105194	0	0	28.1453	157.563	APOA4;PPARA
NR1H4 mouse	2/11	0.00710895	0.105194	0	0	18.7607	92.7979	SCARB1;ABCB11
RORA mouse	2/11	0.00710895	0.105194	0	0	18.7607	92.7979	APOC3;PPARA
NR1I2 mouse	2/12	0.00846477	0.105194	0	0	16.8838	80.5666	CD36;PPARA
NR1I3 mouse	2/12	0.00846477	0.105194	0	0	16.8838	80.5666	PPARA;PCK1
NR5A2 human	2/12	0.00846477	0.105194	0	0	16.8838	80.5666	ABCG5;ABCB11
SREBF1 mouse	3/36	0.0086937	0.105194	0	0	7.6984	36.5301	ABCD2;SCD1;GCK
PPARA human	3/39	0.0108441	0.119285	0	0	7.05579	31.9214	APOC3;APOA4;CD36
MLXIPL mouse	2/15	0.0131573	0.132669	0	0	12.9855	56.2375	SCD1;GCK
FOXO1 mouse	3/49	0.0200654	0.182922	0	0	5.51913	21.5729	APOC3;PCK1;GCK
PPARG mouse	3/50	0.0211646	0.182922	0	0	5.40142	20.8248	SCARB1;DBI;GCK
PPARGC1A mouse	2/20	0.0229071	0.184784	0	0	9.37607	35.4069	APOA4;PPARA
NFE2L2 mouse	3/53	0.0246567	0.186466	0	0	5.07657	18.797	SCARB1;COX17;CD36
PPARG human	3/66	0.0431313	0.306994	0	0	4.02636	12.6569	DBI;CD36;SAT1
TRP53 mouse	5/167	0.048245	0.309362	0	0	2.61905	7.93955	PRNP;CASP7;REEP5;CASP6;MET
RUNX3 human	2/30	0.0485776	0.309362	0	0	6.02442	18.2214	CASP7;CD36
ATF2 human	2/32	0.0545525	0.330043	0	0	5.62222	16.3527	APOC3;PCK1

## Sheet: Module3PosGOBioProcess2021
Term	Overlap	P.value	Adjusted.P.value	Old.P.value	Old.Adjusted.P.value	Odds.Ratio	Combined.Score	Genes
fatty acid beta-oxidation (GO:0006635)	19/52	1.54122e-26	1.80631e-23	0	0	73.5224	4369.78	ACADVL;ACOT8;ABCD3;ECI2;ETFDH;HSD17B4;CROT;HADHB;HADHA;ACADL;CPT2;SCP2;ACOX1;EHHADH;ACADM;ACAD11;DECR2;CRAT;DECR1
fatty acid catabolic process (GO:0009062)	18/70	5.20541e-22	3.05037e-19	0	0	43.8772	2150.3	ACADVL;ACOT8;ABCD3;ECI2;HSD17B4;CROT;ALDH3A2;HADHB;HADHA;ACADL;CPT2;SCP2;ACOX1;EHHADH;ACADM;ADTRP;ACAD11;DECR1
fatty acid oxidation (GO:0019395)	16/59	4.23047e-20	1.6527e-17	0	0	46.5893	2078.32	ACADVL;ABCD3;ECI2;HSD17B4;CROT;ALDH3A2;HADHB;HADHA;ACADL;CPT2;SCP2;ACOX1;EHHADH;ACADM;ACAD11;DECR1
fatty acid beta-oxidation using acyl-CoA oxidase (GO:0033540)	9/15	1.10875e-15	3.24863e-13	0	0	180.182	6204.66	ACOT8;SCP2;ACOX1;EHHADH;ECI2;HSD17B4;CROT;DECR2;CRAT
long-chain fatty acid metabolic process (GO:0001676)	14/83	1.31624e-14	3.08527e-12	0	0	25.0542	800.767	ACOT8;CPT1A;ACSL1;ELOVL5;ELOVL2;HSD17B4;ACADL;CPT2;SCP2;ACOX1;ACOT1;ACSBG1;ADTRP;MGLL
alpha-linolenic acid metabolic process (GO:0036109)	7/13	5.48627e-12	1.07165e-09	0	0	138.463	3590.18	ACOT8;SCP2;ACSL1;ELOVL5;ACOX1;ELOVL2;HSD17B4
carnitine metabolic process (GO:0009437)	6/12	3.5184e-10	5.8908e-08	0	0	117.976	2568.09	CPT1A;ACADL;CPT2;ACADM;CROT;CRAT
fatty acid metabolic process (GO:0006631)	12/124	8.78801e-10	1.14769e-07	0	0	13.0384	271.882	ACOT8;CPT1A;ABCD3;CPT2;ACSL1;ACOX1;ACOT12;ACOT1;ACSBG1;CROT;ACADM;CRAT
unsaturated fatty acid metabolic process (GO:0033559)	9/54	8.8133e-10	1.14769e-07	0	0	23.977	499.91	ACOT8;SCP2;ACSL1;ELOVL5;ACOX1;ELOVL2;HSD17B4;DECR2;MGLL
fatty acid beta-oxidation using acyl-CoA dehydrogenase (GO:0033539)	5/10	1.14452e-08	1.25706e-06	0	0	117.284	2144.62	ACADVL;ACADL;ETFDH;ACADM;ACAD11
very long-chain fatty acid metabolic process (GO:0000038)	7/33	1.17984e-08	1.25706e-06	0	0	31.9208	582.723	ABCD3;ACSL1;ELOVL5;ACOX1;ELOVL2;ACOT1;ACSBG1
long-chain fatty acid transport (GO:0015909)	6/32	2.98722e-07	2.91752e-05	0	0	27.1978	408.613	CPT1A;ABCD3;CPT2;FABP5;ACSL1;SLC25A20
peroxisome organization (GO:0007031)	5/25	2.1709e-06	0.000195715	0	0	29.2988	382.067	PEX16;ACOT8;ABCD3;PEX11A;LONP2
protein targeting to peroxisome (GO:0006625)	5/29	4.71759e-06	0.00039493	0	0	24.4107	299.379	PEX16;ALDH3A2;ABCD3;ZFAND6;LONP2
long-chain fatty-acyl-CoA biosynthetic process (GO:0035338)	4/18	1.53956e-05	0.00120291	0	0	33.2975	368.984	ACSL1;ELOVL5;ELOVL2;ACSBG1
fatty acid transmembrane transport (GO:1902001)	4/19	1.9369e-05	0.0013619	0	0	31.0761	337.233	CPT1A;ABCD3;CPT2;SLC25A20
steroid biosynthetic process (GO:0006694)	6/65	2.14755e-05	0.0013619	0	0	11.9655	128.612	ACOT8;SCP2;INSIG2;SRD5A1;HSD17B4;CYP7A1
amino-acid betaine metabolic process (GO:0006577)	3/7	2.20786e-05	0.0013619	0	0	86.9386	932.06	CPT1A;CPT2;CROT
cardiolipin acyl-chain remodeling (GO:0035965)	3/7	2.20786e-05	0.0013619	0	0	86.9386	932.06	HADHB;HADHA;LCLAT1
intracellular lipid transport (GO:0032365)	4/21	2.95043e-05	0.00172895	0	0	27.4173	285.989	CPT1A;ABCD3;CPT2;SLC25A20

## Sheet: Module3NegGOBioProcess2021
Term	Overlap	P.value	Adjusted.P.value	Old.P.value	Old.Adjusted.P.value	Odds.Ratio	Combined.Score	Genes
regulation of lipid metabolic process (GO:0019216)	15/92	2.59834e-17	3.1206e-14	0	0	33.8243	1291.72	SREBF1;IDI1;FDPS;MID1IP1;RORC;ELOVL6;HMGCR;ACACA;SQLE;GPAM;FASN;PMVK;SC5D;THRSP;FDFT1
cholesterol biosynthetic process (GO:0006695)	10/35	1.39929e-14	8.40277e-12	0	0	66.7092	2128.04	IDI1;FDPS;ACLY;SQLE;INSIG1;PMVK;SC5D;HMGCR;ACAT2;FDFT1
sterol biosynthetic process (GO:0016126)	10/38	3.54523e-14	1.41927e-11	0	0	59.5528	1844.39	IDI1;FDPS;ACLY;SQLE;INSIG1;PMVK;SC5D;HMGCR;ACAT2;FDFT1
secondary alcohol biosynthetic process (GO:1902653)	9/34	6.66272e-13	2.00048e-10	0	0	59.538	1669.27	IDI1;FDPS;ACLY;SQLE;INSIG1;PMVK;HMGCR;ACAT2;FDFT1
regulation of primary metabolic process (GO:0080090)	13/130	2.49498e-12	5.99293e-10	0	0	18.9215	505.52	IDI1;FDPS;SREBF1;ELOVL6;HMGCR;ACACA;SQLE;GPAM;FASN;PMVK;SC5D;LDLR;FDFT1
cholesterol metabolic process (GO:0008203)	9/77	1.62389e-09	3.25048e-07	0	0	21.8415	442.039	ACLY;IDI1;FDPS;SQLE;INSIG1;PMVK;HMGCR;ACAT2;FDFT1
lipid biosynthetic process (GO:0008610)	7/80	8.47085e-07	0.000145336	0	0	15.561	217.565	SREBF1;ACLY;ACSS2;GPAM;HMGCR;ACACA;FDFT1
steroid biosynthetic process (GO:0006694)	6/65	3.87432e-06	0.000581632	0	0	16.3803	204.118	SQLE;INSIG1;PMVK;SC5D;HMGCR;FDFT1
triglyceride biosynthetic process (GO:0019432)	4/18	4.71221e-06	0.000628818	0	0	45.3874	556.693	DGAT2;GPAM;LPIN1;LPIN2
fatty-acyl-CoA metabolic process (GO:0035337)	4/22	1.10417e-05	0.00132611	0	0	35.2942	402.842	ACLY;DGAT2;FASN;ACACA
acylglycerol biosynthetic process (GO:0046463)	4/23	1.32996e-05	0.00145208	0	0	33.4349	375.4	DGAT2;GPAM;LPIN1;LPIN2
fatty acid metabolic process (GO:0006631)	7/124	1.58764e-05	0.00158897	0	0	9.6874	107.052	ACLY;GPAM;FASN;LPIN1;ACADSB;LPIN2;ACACA
organic hydroxy compound biosynthetic process (GO:1901617)	5/50	1.73376e-05	0.00160172	0	0	17.7652	194.754	SQLE;INSIG1;PMVK;SC5D;HMGCR
triglyceride metabolic process (GO:0006641)	5/55	2.77422e-05	0.00237988	0	0	15.9847	167.72	DGAT2;CPS1;GPAM;LPIN1;LPIN2
fatty-acyl-CoA biosynthetic process (GO:0046949)	4/30	3.97467e-05	0.00294234	0	0	24.4246	247.494	ACLY;FASN;ELOVL6;ACACA
carnitine shuttle (GO:0006853)	3/11	4.16485e-05	0.00294234	0	0	59.1161	596.259	MID1IP1;THRSP;ACACA
response to sterol (GO:0036314)	3/11	4.16485e-05	0.00294234	0	0	59.1161	596.259	INSIG1;PMVK;RORC
positive regulation of lipid biosynthetic process (GO:0046889)	4/35	7.40695e-05	0.00494208	0	0	20.48	194.775	SREBF1;MLXIPL;MID1IP1;LDLR
sterol metabolic process (GO:0016125)	5/70	8.93458e-05	0.00553	0	0	12.2866	114.548	SQLE;INSIG1;PMVK;SC5D;HMGCR
positive regulation of metabolic process (GO:0009893)	6/113	9.20898e-05	0.00553	0	0	9.01026	83.73	ACLY;FASN;ELOVL6;LPIN1;ACACA;VEGFA

## Sheet: Module3PosTRRUST_2019
Term	Overlap	P.value	Adjusted.P.value	Old.P.value	Old.Adjusted.P.value	Odds.Ratio	Combined.Score	Genes
PPARA mouse	10/46	5.9549e-12	5.18076e-10	0	0	33.5196	866.376	GYS2;ALDH3A2;FABP1;CPT1A;RETSAT;PEX11A;ACOT1;SLC25A20;ANGPTL4;CYP7A1
PPARA human	7/39	4.0654e-08	1.76845e-06	0	0	25.9278	441.243	CPT1A;ACADL;ACSL1;ACOX1;PLIN2;SLC25A20;ANGPTL4
PPARG mouse	5/50	7.26209e-05	0.00210601	0	0	13.0053	123.943	GYS2;PLIN2;ANGPTL4;SORBS1;PLIN5
PPARD mouse	3/11	0.000101447	0.00220648	0	0	43.4605	399.662	GYS2;SLC25A20;ANGPTL4
FOXA2 mouse	4/40	0.000396079	0.00689178	0	0	12.9346	101.329	HHEX;CPT1A;G6PC;HMGCS2
NR0B2 human	2/8	0.00203586	0.02952	0	0	38.4109	238.026	G6PC;CYP7A1
SMAD3 human	3/31	0.0024322	0.0302288	0	0	12.4048	74.6637	POR;ANGPTL4;CYP7A1
NFIL3 mouse	2/10	0.00323468	0.0351772	0	0	28.8052	165.164	ABCB4;CYP7A1
NR1I3 mouse	2/12	0.00469027	0.0453393	0	0	23.0419	123.557	CPT1A;CYP7A1
PPARGC1A mouse	2/20	0.0129008	0.102034	0	0	12.7959	55.668	G6PC;TFAM
NR1H4 human	2/20	0.0129008	0.102034	0	0	12.7959	55.668	ABCB4;CYP7A1
SMAD1 mouse	2/24	0.0183197	0.132818	0	0	10.4672	41.8666	HHEX;ID3
HNF4A mouse	2/36	0.0390804	0.249215	0	0	6.76881	21.9454	G6PC;CYP7A1
SMAD4 mouse	2/40	0.0473121	0.249215	0	0	6.05508	18.474	HHEX;ID3
GTF2IRD1 mouse	1/6	0.0510837	0.249215	0	0	22.9145	68.1542	CSRP2
ZBTB7A mouse	1/6	0.0510837	0.249215	0	0	22.9145	68.1542	CREB3
PAX7 mouse	1/6	0.0510837	0.249215	0	0	22.9145	68.1542	ID3
VDR human	2/42	0.0516442	0.249215	0	0	5.75174	17.0446	PHB;CYP7A1
IRF7 mouse	1/7	0.0593418	0.249215	0	0	19.0944	53.9311	NR1H4
TBX1 mouse	1/8	0.0675283	0.249215	0	0	16.3658	44.1093	YWHAE
ONECUT1 mouse	1/8	0.0675283	0.249215	0	0	16.3658	44.1093	G6PC
ESRRA mouse	1/8	0.0675283	0.249215	0	0	16.3658	44.1093	ACADM

## Sheet: Module3NegTRRUST_2019
Term	Overlap	P.value	Adjusted.P.value	Old.P.value	Old.Adjusted.P.value	Odds.Ratio	Combined.Score	Genes
SREBF1 human	7/27	3.14269e-10	4.61975e-08	0	0	56.9496	1246.1	FDPS;ACLY;FASN;THRSP;LPIN1;LDLR;FDFT1
SREBF1 mouse	6/36	1.06445e-07	7.8237e-06	0	0	32.2618	517.984	ACSS2;GPAM;FASN;THRSP;HMGCR;ACACA
SREBF2 human	4/20	7.38678e-06	0.000361952	0	0	39.71	469.206	FDPS;HMGCR;LDLR;FDFT1
TFAP2A mouse	3/10	3.04333e-05	0.00111842	0	0	67.5646	702.67	ITPR1;DMD;VEGFA
SP1 mouse	9/270	6.51567e-05	0.00191561	0	0	5.63506	54.3147	SREBF1;SPARC;CXADR;PARP1;ME1;DMD;HMGCR;ACACA;VEGFA
MLXIPL mouse	3/15	0.0001127	0.00276115	0	0	39.4028	358.202	GPAM;FASN;ACACA
VHL human	3/20	0.000275787	0.00579154	0	0	27.8067	227.901	SPARC;HIF1A;VEGFA
ZFP36 human	2/8	0.00112685	0.0207059	0	0	52.1391	353.937	HIF1A;VEGFA
HIPK2 human	2/9	0.0014427	0.0235641	0	0	44.6884	292.318	HIF1A;VEGFA
STAT3 mouse	4/79	0.00170822	0.0251109	0	0	8.44629	53.8223	SREBF1;HIF1A;HAMP;VEGFA
NR1I3 mouse	2/12	0.00261164	0.0282376	0	0	31.2772	186.03	SQLE;THRSP
SREBF2 mouse	2/12	0.00261164	0.0282376	0	0	31.2772	186.03	ACSS2;HMGCR
YY1 human	4/91	0.00286368	0.0282376	0	0	7.27687	42.6108	FDPS;PARP1;HIF1A;LDLR
XBP1 mouse	2/13	0.00307348	0.0282376	0	0	28.4324	164.48	FASN;VEGFA
NFYC human	2/13	0.00307348	0.0282376	0	0	28.4324	164.48	FDPS;LPIN1
KLF5 human	2/13	0.00307348	0.0282376	0	0	28.4324	164.48	FASN;HIF1A
USF2 mouse	2/14	0.00357063	0.0308755	0	0	26.0617	146.858	PIGR;FASN
NR1H3 mouse	2/17	0.00526928	0.0430325	0	0	20.8462	109.356	SREBF1;MLXIPL
SMARCA4 mouse	2/19	0.0065698	0.0508295	0	0	18.3918	92.424	SPARC;CALM1
ARNT human	2/20	0.00726914	0.050884	0	0	17.3692	85.528	HIF1A;VEGFA
USF1 mouse	2/20	0.00726914	0.050884	0	0	17.3692	85.528	PIGR;FASN

## Sheet: Module5PosGOBioProcess2021
Term	Overlap	P.value	Adjusted.P.value	Old.P.value	Old.Adjusted.P.value	Odds.Ratio	Combined.Score	Genes
cytolysis by host of symbiont cells (GO:0051838)	2/9	5.81735e-05	0.00706808	0	0	237.702	2318.09	CFHR2;CFHR1
cytolysis in other organism involved in symbiotic interaction (GO:0051801)	2/9	5.81735e-05	0.00706808	0	0	237.702	2318.09	CFHR2;CFHR1
killing by host of symbiont cells (GO:0051873)	2/16	0.000192831	0.0156193	0	0	118.81	1016.26	CFHR2;CFHR1
post-translational protein modification (GO:0043687)	4/345	0.000963498	0.0585325	0	0	10.4681	72.7006	APOA2;KEAP1;QSOX1;COPS8
regulation of complement activation (GO:0030449)	2/50	0.00191577	0.0650291	0	0	34.5938	216.475	CFHR2;CFHR1
regulation of immune effector process (GO:0002697)	2/53	0.00214989	0.0650291	0	0	32.5539	199.957	CFHR2;CFHR1
regulation of humoral immune response (GO:0002920)	2/54	0.0022308	0.0650291	0	0	31.9263	194.923	CFHR2;CFHR1
negative regulation of protein binding (GO:0032091)	2/74	0.00414402	0.0650291	0	0	23.0347	126.371	CFHR2;CFHR1
regulation of interleukin-8 production (GO:0032677)	2/81	0.00494334	0.0650291	0	0	20.9863	111.431	CRP;APOA2
negative regulation of binding (GO:0051100)	2/88	0.00580801	0.0650291	0	0	19.2713	99.2187	CFHR2;CFHR1
regulation of mononuclear cell proliferation (GO:0032944)	1/5	0.00648369	0.0650291	0	0	199.7	1006.18	CRP
response to salt stress (GO:0009651)	1/5	0.00648369	0.0650291	0	0	199.7	1006.18	KMO
melanosome assembly (GO:1903232)	1/6	0.00777557	0.0650291	0	0	159.752	775.878	ABCB6
regulation of very-low-density lipoprotein particle remodeling (GO:0010901)	1/6	0.00777557	0.0650291	0	0	159.752	775.878	APOA2
iron coordination entity transport (GO:1901678)	1/7	0.00906584	0.0650291	0	0	133.12	626.095	ABCB6
heme transport (GO:0015886)	1/7	0.00906584	0.0650291	0	0	133.12	626.095	ABCB6
cellular nitrogen compound catabolic process (GO:0044270)	1/7	0.00906584	0.0650291	0	0	133.12	626.095	NIT1
regulation of protein binding (GO:0043393)	2/118	0.0102266	0.0650291	0	0	14.2658	65.3767	CFHR2;CFHR1
benzene-containing compound metabolic process (GO:0042537)	1/8	0.0103545	0.0650291	0	0	114.097	521.462	KMO
kynurenine metabolic process (GO:0070189)	1/9	0.0116415	0.0650291	0	0	99.83	444.56	KMO
lipoprotein metabolic process (GO:0042157)	1/9	0.0116415	0.0650291	0	0	99.83	444.56	APOA2
positive regulation of cholesterol esterification (GO:0010873)	1/9	0.0116415	0.0650291	0	0	99.83	444.56	APOA2
chylomicron remodeling (GO:0034371)	1/9	0.0116415	0.0650291	0	0	99.83	444.56	APOA2
complement activation, classical pathway (GO:0006958)	1/9	0.0116415	0.0650291	0	0	99.83	444.56	CRP
nucleoside diphosphate phosphorylation (GO:0006165)	1/9	0.0116415	0.0650291	0	0	99.83	444.56	AK4
nucleoside triphosphate biosynthetic process (GO:0009142)	1/9	0.0116415	0.0650291	0	0	99.83	444.56	AK4
nucleotide phosphorylation (GO:0046939)	1/9	0.0116415	0.0650291	0	0	99.83	444.56	AK4
negative regulation of leukocyte proliferation (GO:0070664)	1/9	0.0116415	0.0650291	0	0	99.83	444.56	CRP
negative regulation of lipase activity (GO:0060192)	1/9	0.0116415	0.0650291	0	0	99.83	444.56	APOA2
negative regulation of lipid localization (GO:1905953)	1/9	0.0116415	0.0650291	0	0	99.83	444.56	CRP
unsaturated fatty acid biosynthetic process (GO:0006636)	1/9	0.0116415	0.0650291	0	0	99.83	444.56	DEGS1
negative regulation of production of molecular mediator of immune response (GO:0002701)	1/9	0.0116415	0.0650291	0	0	99.83	444.56	APOA2

## Sheet: Module5NegGOBioProcess2021
Term	Overlap	P.value	Adjusted.P.value	Old.P.value	Old.Adjusted.P.value	Odds.Ratio	Combined.Score	Genes
negative regulation of hydrolase activity (GO:0051346)	2/58	0.00319101	0.103889	0	0	26.3426	151.402	APCS;F11R
regulation of glycoprotein metabolic process (GO:1903018)	1/5	0.00722964	0.103889	0	0	178.277	878.827	APCS
sulfide oxidation (GO:0019418)	1/5	0.00722964	0.103889	0	0	178.277	878.827	TSTD1
sulfide oxidation, using sulfide:quinone oxidoreductase (GO:0070221)	1/5	0.00722964	0.103889	0	0	178.277	878.827	TSTD1
fructose catabolic process (GO:0006001)	1/5	0.00722964	0.103889	0	0	178.277	878.827	ALDH1A1
fructose catabolic process to hydroxyacetone phosphate and glyceraldehyde-3-phosphate (GO:0061624)	1/5	0.00722964	0.103889	0	0	178.277	878.827	ALDH1A1
gamma-aminobutyric acid metabolic process (GO:0009448)	1/5	0.00722964	0.103889	0	0	178.277	878.827	ALDH1A1
T cell extravasation (GO:0072683)	1/5	0.00722964	0.103889	0	0	178.277	878.827	F11R
positive regulation of establishment of endothelial barrier (GO:1903142)	1/6	0.00866951	0.103889	0	0	142.614	677.125	F11R
cellular water homeostasis (GO:0009992)	1/6	0.00866951	0.103889	0	0	142.614	677.125	AQP4
positive regulation of endothelial cell development (GO:1901552)	1/6	0.00866951	0.103889	0	0	142.614	677.125	F11R
serine transport (GO:0032329)	1/7	0.0101074	0.103889	0	0	118.839	546.006	SFXN2
aldehyde catabolic process (GO:0046185)	1/7	0.0101074	0.103889	0	0	118.839	546.006	AGXT
amino sugar catabolic process (GO:0046348)	1/7	0.0101074	0.103889	0	0	118.839	546.006	ALDH1A1
cellular amino acid biosynthetic process (GO:0008652)	1/7	0.0101074	0.103889	0	0	118.839	546.006	ALDH1A1
negative regulation of acute inflammatory response (GO:0002674)	1/7	0.0101074	0.103889	0	0	118.839	546.006	APCS
glyceraldehyde-3-phosphate metabolic process (GO:0019682)	1/7	0.0101074	0.103889	0	0	118.839	546.006	ALDH1A1
glyoxylate metabolic process (GO:0046487)	1/8	0.0115432	0.103889	0	0	101.857	454.452	AGXT
positive regulation of homotypic cell-cell adhesion (GO:0034112)	1/8	0.0115432	0.103889	0	0	101.857	454.452	F11R
water homeostasis (GO:0030104)	1/8	0.0115432	0.103889	0	0	101.857	454.452	AQP4
ribosome disassembly (GO:0032790)	1/8	0.0115432	0.103889	0	0	101.857	454.452	MTIF2

[truncated: 2 more sheets: Module5PosTRRUST_2019, Module5NegTRRUST_2019]
